# Supplementary material for: Transitional Care Program in Reducing Acute Hospital Utilization in Singapore
Source: Healthcare (Basel). 2024 Oct 28;12(21):2144. doi: 10.3390/healthcare12212144 (PMC11545327; doi:10.3390/healthcare12212144)
Supplement: Supplementary file 1 [file healthcare-12-02144-s001.zip]

Archive with 1 entries (1 files):
- healthcare-3234697-SI.pdf
